# Supplementary material for: Energy conservation prospects in water intensive Paddy-Wheat cropping system for groundwater pumping in the semi-arid region of Haryana
Source: PeerJ. 2023 Jan 26;11:e14815. doi: 10.7717/peerj.14815 (PMC9884473; doi:10.7717/peerj.14815)
Supplement: Supplemental Information 1 [file peerj-11-14815-s001.xlsx]

## Sheet: Grouund Water Table Depth
Pre-Moonsoon/June	Block	1990	1991	1992	1993	1994	1995	1996	1997	1998	1999	2000	2001	2002	2003	2004	2005	2006	2007	2008	2009	2010	2011	2012	2013	2014	2015	2016	2017	2018	2019	2020
	RAI	6.8	7.08	8.26	8.67	8.78	8.88	7.83	7.45	7.03	7.88	9.35	9.12	10.47	10.91	12.48	11.92	11.69	9.54	9.63455	9.37304	9.95609	8.29913	10.3554	10.1454	12.84	13.48	14.73	14.15	15.06	16.32	16.44
	SONEPAT	8.09	7.31	7.71	9.75	9.15	8.53	7.36	7.56	7.15	7.25	8.22	8.67	10.25	10.98	10.5	11.31	11.51	13.005	14.0227	13.0238	16.0469	15.685	16.7185	16.6246	9.28	9.73	10.32	7.23	6.2	8.33	8.99
Pre-Moonsoon/October	RAI	6.17	7.45	7.98	7.85	7.9	6.89	6.62	7.86	6.8	8.8	8.6	9.95	9.9	11.64	12.84	11.87	11.65	12.78	12.1276	11.9019	11.4633	12.3471	12.52	12.4523	12.88	13.78	14.7	14.47	15.27	16.7	15.5
	SONEPAT	7.15	7.11	8.78	7.81	7.76	6.65	6.06	6.54	6.28	7.71	8.03	9.63	9.67	10.53	10.44	10.84	10.17	8.45	9.46952	8.28522	8.30609	7.35217	9.4225	9.4125	9.2	9.456	10.18	5.6	5.12	7.87	8.15
Average Annual		1990	1991	1992	1993	1994	1995	1996	1997	1998	1999	2000	2001	2002	2003	2004	2005	2006	2007	2008	2009	2010	2011	2012	2013	2014	2015	2016	2017	2018	2019	2020
	Rai	6.49	7.27	8.12	8.26	8.34	7.89	7.23	7.66	6.92	8.34	8.98	9.54	10.19	11.28	12.66	11.9	11.67	11.16	10.88	10.64	10.71	10.32	11.44	11.3	12.86	13.63	14.72	14.31	15.17	16.51	15.97	10.7213
	Sonipat	7.62	7.21	8.25	8.78	8.46	7.59	6.71	7.05	6.72	7.48	8.13	9.15	9.96	10.76	10.47	11.08	10.84	10.73	11.75	10.65	12.18	11.52	13.07	13.02	9.24	9.59	10.25	6.42	5.66	8.1	8.57	9.25839

## Sheet: Efficicency of Tubewell
		Block	Tubewell No.	Minimum expected efficiency (%)	Observed Efficiency (%)	Water Table	η-ηmin (%)
		Sonipat	TW-1	50.4	31.6	44.2	-18.8
			TW-2	46.97	23.6	34.5	-23.37
			TW-3	48.51	20.2	27.4	-28.31
			TW-4	46.36	18.9	30.2	-27.46
			TW-5	48.51	27.1	32.2	-21.41
			TW-6	42.92	27.2	39	-15.72
			TW-7	44.46	24	47.6	-20.46
			TW-8	43.68	25.5	47	-18.18
			TW-9	43.89	18.3	33	-25.59
			TW-10	50.25	30	12.4	-20.25
			TW-11	50.25	30	12	-20.25
			TW-12	48	11.3	13.1	-36.7
			TW-13	48.75	22.8	15	-25.95
			TW-14	48.8	10.1	22.6	-38.7
			TW-15	48.51	28.9	14.9	-19.61
			TW-16	48.51	13.3	5.8	-35.21
			TW-17	49.25	56.6	15.1	7.35
			TW-18	48.51	25.2	12.1	-23.31
			TW-19	51	19	5.8	-32
			TW-20	50.56	24.2	16.7	-26.36
			TW-21	51.59	34.7	22.1	-16.89
			TW-22	50.56	32.8	18.4	-17.76
			TW-23	50.56	34.2	21	-16.36
			TW-24	48.51	21	9	-27.51
			TW-25	47.22	23	9.8	-24.22
			TW-26	50.65	29.9	11.5	-20.75
			TW-27	46.03	28	31.9	-18.03
			TW-28	49.25	34.4	13	-14.85
			TW-29	48.51	31.6	15.2	-16.91
			TW-30	52.36	26.6	17.3	-25.76
		Rai	TW-31	50.56	29.7	15.85	-20.86
			TW-32	47.45	17.8	11.89	-29.65
			TW-33	52.36	15.3	9.35	-37.06
			TW-34	50.16	38.8	21.4	-11.36
			TW-35	47.25	25.9	18.35	-21.35
			TW-36	50.92	34.7	15.5	-16.22
			TW-37	50.82	34.6	20.1	-16.22
			TW-38	50.05	45.6	30.8	-4.45
			TW-39	48.41	36.5	21.75	-11.91
			TW-40	49.28	29.3	26.35	-19.98
			TW-41	48	32.9	26.5	-15.1
			TW-42	51.59	45.2	18.35	-6.39
			TW-43	51.31	37.9	14.25	-13.41
			TW-44	47.36	40.1	30.45	-7.26
			TW-45	50.7	33.9	24.4	-16.8
			TW-46	49.92	23.9	26.05	-26.02
			TW-47	52.26	35.5	27.7	-16.76
			TW-48	50.16	52.8	26.1	2.64
			TW-49	50.56	25.2	14.65	-25.36
			TW-50	51.68	25.7	16.7	-25.98
			TW-51	47.22	34	13.7	-13.22
			TW-52	48.51	36.4	14.7	-12.11
			TW-53	51.31	46.5	18.4	-4.81
			TW-54	50.92	35.3	15	-15.62
			TW-55	49.69	34.7	31.1	-14.99
			TW-56	48.75	24.2	22.45	-24.55
			TW-57	47.78	21.7	12.3	-26.08
			TW-58	48	27.4	24.8	-20.6
			TW-59	50.05	23.2	20.7	-26.85
			TW-60	50.92	31.3	17.35	-19.62
			TW-61	50.05	41.6	32.8	-8.45
			TW-62	51.59	31.5	21.2	-20.09
			TW-63	50.16	34.3	21.5	-15.86
			TW-64	49.92	30.3	32.35	-19.62
			TW-65	45.14	24.4	30.1	-20.74

## Sheet: Energy Saving
			Based on actual effi		Based Minimum expected eff.			Energy Saving (kWh)		Energy Saving (%)
Block	Tubewell No.	Irrigated Area (ha)	Energy consumed in Wheat (kWh)	Energy consumed in Paddy (kWh)	Energy consumed in Wheat (kWh)	Energy consumed in Paddy (kWh)		Wheat	Paddy	Wheat	Paddy
Sonipat	TW-1	1.82186	4503.41	13518.9	2823.57	8476.14		1679.84	5042.77	37.3016	37.3016
	TW-2	1.61943	4013.92	12049.5	2016.79	6054.25		1997.13	5995.25	49.7552	49.7552
	TW-3	2.02429	5115.88	15357.5	2130.3	6395		2985.58	8962.5	58.3591	58.3591
	TW-4	1.21457	3358.88	10083.1	1369.34	4110.67		1989.53	5972.44	59.2321	59.2321
	TW-5	2.42915	5319.4	15968.4	2971.67	8920.73		2347.73	7047.71	44.1352	44.1352
	TW-6	0.809717	1912.39	5740.86	1211.95	3638.2		700.438	2102.66	36.6263	36.6263
	TW-7	4.04858	12976.1	38953.3	7004.64	21027.4		5971.45	17925.9	46.0189	46.0189
	TW-8	2.42915	7167.23	21515.5	4184.17	12560.6		2983.07	8954.95	41.6209	41.6209
	TW-9	2.42915	7216.06	21662.1	3008.75	9032.04		4207.31	12630	58.3049	58.3049
	TW-10	2.63158	2566.19	7703.5	1532.05	4599.11		1034.13	3104.4	40.2985	40.2985
	TW-11	3.23887	3204.22	9618.84	1912.97	5742.59		1291.25	3876.25	40.2985	40.2985
	TW-12	3.23887	7516.96	22565.4	1769.62	5312.27		5747.35	17253.1	76.4583	76.4583
	TW-13	2.42915	3127.38	9388.17	1462.65	4390.77		1664.73	4997.39	53.2308	53.2308
	TW-14	2.63158	11059.2	33198.9	2288.89	6871.09		8770.31	26327.8	79.3033	79.3033
	TW-15	1.417	1516.97	4553.82	903.738	2712.95		613.228	1840.87	40.4247	40.4247
	TW-16	1.61943	2336.81	7014.94	640.684	1923.29		1696.13	5091.65	72.583	72.583
	TW-17	2.42915	1789.46	5371.84	2056.52	6173.53		-	-	-	-
	TW-18	7.69231	8921.31	26781.1	4634.45	13912.3		4286.86	12868.9	48.0519	48.0519
	TW-19	6.07287	6355.79	19079.6	2367.84	7108.09		3987.95	11971.5	62.7451	62.7451
	TW-20	1.21457	1584.04	4755.17	758.184	2276.01		825.857	2479.16	52.1361	52.1361
	TW-21	3.64372	5094.59	15293.6	3426.68	10286.6		1667.91	5006.95	32.7389	32.7389
	TW-22	2.22672	2843.08	8534.72	1844.4	5536.77		998.677	2997.96	35.1266	35.1266
	TW-23	2.42915	2888.13	8669.95	1953.6	5864.56		934.528	2805.39	32.3576	32.3576
	TW-24	4.04858	4679.51	14047.5	2025.76	6081.19		2653.75	7966.36	56.71	56.71
	TW-25	1.01215	1162.82	3490.7	566.388	1700.25		596.431	1790.44	51.2918	51.2918
	TW-26	2.02429	1772.66	5321.4	1046.45	3141.36		726.214	2180.04	40.9674	40.9674
	TW-27	2.42915	4991.25	14983.4	3036.17	9114.37		1955.08	5869	39.1701	39.1701
	TW-28	2.83401	2579.17	7742.48	1801.49	5407.95		777.679	2334.54	30.1523	30.1523
	TW-29	1.61943	1779.93	5343.22	1159.47	3480.64		620.462	1862.58	34.8588	34.8588
	TW-30	1.21457	1567.14	4704.43	796.139	2389.95		770.998	2314.48	49.1979	49.1979
Rai	TW-31	3.03644	3640.58	10928.8	2138.55	6419.78		1502.03	4508.98	41.2579	41.2579
	TW-32	2.42915	3522.99	10575.8	1321.59	3967.3		2201.41	6608.46	62.4868	62.4868
	TW-33	3.64372	5210.94	15642.9	1522.68	4570.97		3688.26	11071.9	70.7792	70.7792
	TW-34	2.83401	3154.02	9468.13	2439.71	7323.83		714.307	2144.3	22.6475	22.6475
	TW-35	2.02429	2777.62	8338.21	1522.55	4570.57		1255.07	3767.63	45.1852	45.1852
	TW-36	3.23887	3453.2	10366.3	2353.22	7064.2		1099.98	3302.05	31.8539	31.8539
	TW-37	2.83401	3436.02	10314.7	2339.36	7022.59		1096.66	3292.09	31.9166	31.9166
	TW-38	2.83401	3821.89	11473	3482.08	10453		339.809	1020.08	8.89111	8.89111
	TW-39	2.02429	2209.59	6633.02	1665.98	5001.14		543.61	1631.88	24.6024	24.6024
	TW-40	1.417	2386.76	7164.86	1419.07	4259.95		967.682	2904.91	40.5438	40.5438
	TW-41	1.61943	2542.11	7631.21	1742.4	5230.56		799.704	2400.65	31.4583	31.4583
	TW-42	4.04858	3737.18	11218.8	3274.29	9829.19		462.892	1389.57	12.3861	12.3861
	TW-43	1.82186	1469.54	4411.46	1085.47	3258.52		384.069	1152.95	26.1353	26.1353
	TW-44	3.23887	4537.14	13620.2	3841.62	11532.3		695.516	2087.89	15.3294	15.3294
	TW-45	2.83401	4180.2	12548.7	2795.05	8390.53		1385.16	4158.14	33.1361	33.1361
	TW-46	3.23887	6975.75	20940.7	3339.75	10025.7		3636	10915	52.1234	52.1234
	TW-47	4.8583	6738.49	20228.5	4577.43	13741.1		2161.06	6487.35	32.0704	32.0704
	TW-48	3.23887	3391.99	10182.5	3570.52	10718.4		-	-	-	-
	TW-49	1.61943	1945.48	5840.18	969.659	2910.85		975.816	2929.33	50.1582	50.1582
	TW-50	1.417	1828.36	5488.62	909.229	2729.44		919.135	2759.18	50.2709	50.2709
	TW-51	2.02429	1917.87	5757.3	1380.93	4145.45		536.938	1611.85	27.9966	27.9966
	TW-52	3.84615	3708.77	11133.4	2782.91	8354.1		925.854	2779.34	24.9639	24.9639
	TW-53	2.02429	1658.01	4977.21	1502.58	4510.63		155.428	466.584	9.37439	9.37439
	TW-54	4.8583	4848.27	14554.2	3361.04	10089.6		1487.24	4464.57	30.6756	30.6756
	TW-55	2.02429	3130.87	9398.63	2186.38	6563.34		944.489	2835.29	30.167	30.167
	TW-56	1.61943	2945.51	8842.21	1462.18	4389.36		1483.33	4452.84	50.359	50.359
	TW-57	4.04858	5465.96	16408.4	2482.45	7452.12		2983.51	8956.28	54.5835	54.5835
	TW-58	1.21457	2111.11	6337.4	1205.09	3617.6		906.019	2719.8	42.9167	42.9167
	TW-59	2.83401	4811.48	14443.7	2230.3	6695.19		2581.18	7748.53	53.6464	53.6464
	TW-60	2.02429	2519.92	7564.63	1548.97	4649.9		970.953	2914.73	38.531	38.531
	TW-61	2.02429	3399.44	10204.9	2825.51	8481.97		573.931	1722.9	16.8831	16.8831
	TW-62	1.53846	2195.38	6590.36	1340.46	4023.97		854.916	2566.4	38.9417	38.9417
	TW-63	1.61943	2161.7	6489.27	1478.2	4437.44		683.504	2051.83	31.6188	31.6188
	TW-64	1.82186	3620.12	10867.3	2197.31	6596.16		1422.81	4271.18	39.3029	39.3029
	TW-65	2.02429	4412.58	13246.2	2385.18	7160.13		2027.4	6086.11	45.9459	45.9459

## Sheet: Tubewell Data
		Tubewell No.	Pumping water level, m	Total friction losses, m	Height of delivery pipe above ground surface, m	Velocity head loss, m	Total head, m	Measured power consumption, kW	Discharge, lps	Overall Efficiency Based on power consumption (%)
	Sonipat	TW-1	44.2	5.92813	0.685801	0.364982	51.19	18.8	11.8162	31.579
		TW-2	34.5	1.93541	0.711201	0.171467	37.33	12.6	8.09902	23.5531
		TW-3	27.4	3.4036	0.990602	0.240945	32.07	15	9.60066	20.1507
		TW-4	30.2	2.06514	0.508001	0.170426	32.93	13.8	8.0744	18.9104
		TW-5	32.2	4.6068	0.838202	0.287481	37.93	14.4	10.4869	27.1122
		TW-6	39	1.31569	0.939802	0.107912	41.39	9.6	6.42505	27.1896
		TW-7	47.6	1.99091	0.685801	0.1172	50.35	13.8	6.69584	23.9824
		TW-8	47	1.30739	0.812802	0.0882294	49.16	11	5.80963	25.4853
		TW-9	33	0.797209	0.558801	0.0705268	34.41	9.6	5.1942	18.2773
		TW-10	12.4	3.54144	0.482601	0.205303	16.67	8.6	15.7549	29.9734
		TW-11	12	3.92661	0.812802	0.247163	16.97	9.6	17.2867	29.9918
		TW-12	13.1	0.446755	0.914402	0.0602363	14.53	10.8	8.53392	11.2707
		TW-13	15	1.1807	0.355601	0.205303	16.74	6.4	8.86214	22.7552
		TW-14	22.6	2.82989	0.431801	0.111245	25.99	16.4	6.52352	10.1497
		TW-15	14.9	1.29776	0.939802	0.708992	17.86	10	16.4688	28.8635
		TW-16	5.8	2.51189	1.143	0.1172	9.56	8.4	11.9037	13.3047
		TW-17	15.1	8.21667	0.863602	1.28599	25.46	9.8	22.18	56.5562
		TW-18	12.1	3.16595	0.711201	0.673418	16.65	10.4	16.0503	25.229
		TW-19	5.8	2.51823	1.143	0.593324	10.05	7.8	15.0656	19.0487
		TW-20	16.7	0.612065	0.711201	0.268896	18.3	13.4	18.0306	24.1696
		TW-21	22.1	7.3482	0.558801	0.274142	30.28	15.6	18.2057	34.6923
		TW-22	18.4	6.4115	0.406401	0.352918	25.59	15.8	20.6565	32.8335
		TW-23	21	2.48677	0.787402	0.453416	24.73	16.6	23.4136	34.2431
		TW-24	9	3.10963	0.533401	0.511077	13.15	8.6	13.9825	20.9929
		TW-25	9.8	3.16282	1.1684	0.542127	14.67	9	14.401	23.0465
		TW-26	11.5	1.61002	0.939802	0.458515	14.5	11.2	23.5449	29.9253
		TW-27	31.9	3.90398	0.558801	0.301136	36.65	13.8	10.733	27.9829
		TW-28	13	4.08655	0.838202	0.239711	18.12	8.8	17.0241	34.4118
		TW-29	15.2	4.08934	0.482601	0.749836	20.54	10.8	16.9365	31.61
		TW-30	17.3	1.69278	0.939802	0.298379	20.25	14.2	18.9934	26.5842
	Rai	TW-31	15.85	4.58127	0.609601	0.1172	21.16	13	18.5996	29.7191
		TW-32	11.89	1.31971	0.965202	0.062104	14.24	6.8	8.66521	17.8083
		TW-33	9.35	1.29874	0.609601	0.205303	11.46	11.6	15.7549	15.2829
		TW-34	21.4	4.17504	0.736601	0.198516	26.51	10.4	15.4923	38.7633
		TW-35	18.35	1.77235	0.774702	0.212203	21.11	7.2	9.00985	25.9288
		TW-36	15.5	5.19483	0.673101	0.776221	22.14	10.8	17.2319	34.6813
		TW-37	20.1	4.46912	0.863602	0.20989	25.64	11.6	15.93	34.5656
		TW-38	30.8	6.98174	1.0414	0.630737	39.45	13.2	15.5334	45.5729
		TW-39	21.75	1.2464	0.952502	0.204164	24.15	10.2	15.7112	36.5179
		TW-40	26.35	3.63975	0.736601	0.147363	30.87	13.8	13.3479	29.3122
		TW-41	26.5	4.7274	0.914402	0.348446	32.49	11.2	11.5454	32.8753
		TW-42	18.35	6.44237	0.381001	0.303905	25.48	10.6	19.1685	45.2231
		TW-43	14.25	2.41315	0.469901	0.465359	17.6	10.8	23.7199	37.9392
		TW-44	30.45	4.12923	0.965202	0.140677	35.69	11.4	13.0416	40.0717
		TW-45	24.4	5.4644	0.914402	0.553305	31.33	13.2	14.5487	33.8973
		TW-46	26.05	5.06405	0.914402	0.342527	32.37	15.2	11.4469	23.9291
		TW-47	27.7	2.10099	0.685801	0.306686	30.79	16.4	19.256	35.49
		TW-48	26.1	7.53559	0.457201	0.976177	35.07	12.6	19.3244	52.7939
		TW-49	14.65	1.82362	0.558801	0.352918	17.39	14	20.6565	25.1789
		TW-50	16.7	1.52049	0.863602	0.346961	19.43	15.2	20.4814	25.7003
		TW-51	13.7	4.29737	0.533401	0.228748	18.76	9	16.6302	34.0253
		TW-52	14.7	4.66465	0.609601	0.83036	20.8	10	17.8228	36.3965
		TW-53	18.4	3.04744	0.812802	0.652919	22.91	13.6	28.0963	46.4644
		TW-54	15	4.33171	0.838202	0.715365	20.89	9.6	16.5427	35.3264
		TW-55	31.1	1.82776	0.736601	0.25346	33.92	16.8	17.5055	34.6911
		TW-56	22.45	3.34282	0.863602	0.448345	27.1	14.4	13.0963	24.1967
		TW-57	12.3	3.19649	1.0414	0.16323	16.7	10.6	14.0481	21.7262
		TW-58	24.8	4.09328	0.355601	0.402393	29.65	13.2	12.407	27.3566
		TW-59	20.7	2.32612	0.685801	0.1172	23.83	12	11.9037	23.2025
		TW-60	17.35	5.49908	0.457201	0.219217	23.53	12	16.2801	31.3285
		TW-61	32.8	11.124	0.685801	0.754202	45.36	18.2	16.9858	41.5576
		TW-62	21.2	5.58417	0.711201	0.268896	27.76	15.6	18.0306	31.4991
		TW-63	21.5	5.49985	0.736601	0.610903	28.35	12.4	15.2872	34.3039
		TW-64	32.35	5.06976	0.787402	0.333745	38.54	14.1	11.2992	30.3164
		TW-65	30.1	2.38962	0.939802	0.149302	33.58	10.2	7.55744	24.421

## Sheet: RAW DATA SURVEY
S.no	Tubewell No.	Village	Block	Land holding (Acres)	Land holding (Ha)	Land holding Classification	Make of pump	Voltage	Current (Ampere)	Capacitor	Power availability,Hrs/day	Power avail.Regular or Not	Standard	Pump age (years)	Time of the recent repairing of pump	Rewinding (Yes/No)	Type of repair	Remarks	Power (HP)	Flow (lps)	Head (m)	Best Efficiency Range (%)	Expected Rated Efficiency from Performance Chart (%)	Water Horse Power (HP)	Flow (lps)	Power (HP)	Pumping Efficiency(%)	Overall Efficiency (%)	Deviation from rated Efficiency (%)	Energy Consumption,KWH (Actual)	Specific Power Consumption (KWH/ m^3)	CO2 emmision Kg per KWH	Pipe sizing		Total depth of bore (m)	motor placed (m)		length notch (x)cm	Dia (d inch)	Dia ,cm	Height deli. pipe (inch)	Lenght D pipe	Bend type	Dia,m	equiv.length (m)	Gate valve (HL)	Material Suc pipe	Dia suc. pipe (inch)	Dia ,cm
1	TW-1	Jahri	Sonipat	4.5	1.8	Small	Local	365	36	Not Present	8	Not regular 3 to 4 cut	Local	5	6 month		Motor Burnt, Pump and bush maintenance	Motor burnt	20					7.95823	11.8162		39.7911	31.5789		18.8	0.441955	16.92	US		68.5976	51.8293		48	3	7.5	27	61	circular ,2.47	0.075	2.47		G.I.	3	7.5
2	TW-2	Tharu	Sonipat	4	1.6	Small	Local	290	20	Not Present	8	Not regular 4 to 5 cut	Local	15	1 yr		Motor Burnt, Pump and bush maintenance	Motor burnt	12.5					3.96185	8.09902		31.6948	23.4567		12.6	0.432151	11.34	US		76.2195	33.5366		32.9	3	7.5	28	209	circular	0.075	2.47		pvc	3	7.5
3	TW-3	Sahajadpur	Sonipat	5	2	Semi- Medium	Agarwal	272	26	Not Present	8	Not regular 3 to 4 cut	BIS	15	3 month		Motor Burnt, Pump and bush maintenance	Repairs required 1 to 2 time per yr	12.5					4.05728	9.60066		32.4582	20.1782		15	0.433998	13.5	US		68.5976	33.5366		39	3	7.5	39	64.5	circular	0.075	2.47		G.I.	3	7.5
4	TW-4	Kilorad	Sonipat	3	1.2	Small	Varuna	315	22	Not Present	8	Not regular 2 to 3 cut	ISI	12	6 month		Motor & Pump replaced 6 month earlier	Recently Motor & Pump replaced 6 month earlier	10		33-39 m	65.0-75.26	75.2	3.4898	8.0744		34.898	18.8651	298.619	13.8	0.474752	12.42	US		45.7317	33.5366		32.8	3	7.5	20	72	circular	0.075	2.47		G.I.	3	7.5
5	TW-5	Uldepur	Sonipat	6	2.4	Semi- Medium	Varuna	0	0	Not Present	8	Not regular 3 to 4 cut	ISI	15	1 yr		Motor Burnt, Pump and bush maintenance	Motor burnt	12.5					5.24067	10.4869		41.9253	27.1496		14.4	0.381429	12.96	US		76.2195	39.6341		42.6	3	7.5	33	55	circular	0.075	2.47		G.I.	3	7.5
6	TW-6	Tharya	Sonipat	2	0.8	Marginal	Varuna	355	16	Not Present	8	Not regular 5 to 6 cut	ISI	10	1.5 yrs		Motor Burnt, Pump and bush maintenance	Repaired atleast 8-9 times in last 10 years, Frequent motor burnt due to voltage & cuts	10					3.50059	6.42505		35.0059	27.2025		9.6	0.415042	8.64	US		48.7805	42.6829		26.1	3	7.5	37	126	circular	0.075	2.47		HDPE	3	7.5
7	TW-7	Sandal Kalan	Sonipat	10	4	Medium	Lakshya( Local Made)	330	30	Not Present	8	Not regular 2 to 3 cut	Local	14	4-5 yrs		Bush work	Bush Problem (Repair reqiured every year)	15					4.44027	6.69584		29.6018	24.0032		13.8	0.572495	12.42	US		70.122	51.8293		27.2	3	7.5	27	60	circular	0.075	2.47		PVC+G.I	3 100feet pvc sundwa+70 ft G.I.	7.5
8	TW-8	Sandal Kalan Nawada	Sonipat	6	2.4	Semi- Medium	Varuna	295	20	Not Present	8	Not regular 2 to 3 cut	ISI	12	2 yrs		Bush works, Motor + bush maintenance	Bush work required evey 1-2 yrs	15					3.75912	5.80963		25.0608	25.4937		11	0.525947	9.9	OS		70.122	51.8293		23.6	3	7.5	32	156	circular	0.075	2.47		PVC+G.I (160 pvc+10 G.I)	3	7.5
9	TW-9	Sandal Khurd	Sonipat	6	2.4	Semi- Medium	Varuna	300	15	Not Present	8	Not regular 2 to 3 cut	ISI	11	2 yrs		Motor Burnt, Pump and bush maintenance	Motor burnt	12.5		33-39 m	65.0-75.26	74.32	2.35294	5.1942		18.8236	18.2843	306.468	9.6	0.513393	8.64	OS		67.0732	39.6341		21.1	3	7.5	22	78	circular	0.075	2.47		HDPE	3	7.5
10	TW-10	Bhadana	Sonipat	6.5	2.6	Semi- Medium	Varuna	370	14	Not Present	8	Not regular 3 to 4 cut ,5 min to 30 min	ISI	0.5	N/A		N/A		7.5					3.39081	15.7549		45.2107	29.4133		8.6	0.151628	7.74	US		39.6341	21.3415		36	4	10	19	122	circular,3.35	0.1	3.35		HDPE	3	7.5
11	TW-11	Kakroi	Sonipat	8	3.2	Semi- Medium	Varuna	380	16	Not Present	8	Not regular 2 to 4 cut	ISI	4	N/A		N/A		7.5					3.77524	17.2867		50.3365	29.3367		9.6	0.154262	8.64	US		27.439	19.8171		39.5	4	10	32	63	circular , K=0.12	0.1	3.35	0.0296596	HDPE	3	7.5
12	TW-12	Mehlana	Sonipat	8	3.2	Semi- Medium	Varuna	402	21	Not Present	8	Not regular 2 to3 cut	ISI	3	N/A		N/A		7.5		32-35 m	72.27-87.01	61.13	1.63664	8.53392		21.8219	11.3049	440.737	10.8	0.351538	9.72	US		33.5366	21.3415		19.5	4	10	36	138	90 degree two bends,6.71 K=0.12	0.1	13.42	0.00722836	HDPE	4	10
13	TW-13	Tihar Kalan	Sonipat	6	2.4	Semi- Medium	Anil	380	13	Not Present	8	Not regular 3 to 4 cut	ISI	2	N/A		N/A		7.5					1.93951	8.86214		25.8602	22.6075		6.4	0.200604	5.76	US		21.3415	16.7683		36	3	7.5	14	68	circular	0.075	2.47		HDPE	3	7.5
14	TW-14	Tihar Khurd	Sonipat	6.5	2.6	Semi- Medium	Texmo	380	30	Not Present	8	Not regular 2 to3 cut	Local	5	N/A		N/A		20					2.23129	6.52352		11.1565	10.1497		16.4	0.698328	14.76	US		243.902	76.2195		26.5	3	7.5	17	60	circular K=0.14	0.075	2.47	0.0155743	G.I	3	7.5
15	TW-15	Bhatgaon Malyan	Sonipat	3.5	1.4	Small	Varuna	370	14	Not Present	8	Not regular. 3to4 cut	ISI	3	1 yr		Motor Burnt, Pump and bush maintenance	Motor burnt	7.5		20-26 m	72.22-76.0	76.49	3.95331	16.4688		52.7108	29.4917	159.361	10	0.168669	9	US		21.3415	18.2927		66.9	3	7.5	37	72	circular	0.075	2.47		HDPE	Below 4inch sundwa, above 3inch	10
16	TW-16	Salimsar Majra	Sonipat	11	4.4	Medium	Sabar	410	12	Not Present	8	Not regular. 4to5 cut	ISI	0.16	N/A		N/A	0	7.5					1.39773	11.9037		18.6363	12.4131		8.4	0.196017	7.56	US		24.3902	18.2927		27.2	4	10	45	48	circular+ 1 gate valve (reflex valve 8.23)	0.1	11.58	0.014064	HDPE	3	7.5
17	TW-17	Mahipur	Sonipat	6	2.4	Semi- Medium	Hindustan	380	15	Not Present	8	Not regular. 7to8 cut	BIS	0.66	N/A		N/A	0	7.5					7.43299	22.18		99.1065	56.5817		9.8	0.122733	8.82	US		21.3415	18.2927		90.1	3	7.5	34	172	90 degree,5.18	0.075	5.18		HDPE	3	7.5
18	TW-18	Bhatgaon Dungran	Sonipat	19	7.6	Medium	Anil	360	15	Not Present	8	Not regular 3to4 cut	BIS	6	1.5 yrs		Motor Burnt, Pump and bush maintenance	Motor burnt	7.5		21 m	67.53	54.69	3.49392	16.0503		46.5856	25.0621	118.218	10.4	0.179989	9.36	US		24.3902	15.2439		65.2	3	7.5	28	65	circular	0.075	2.47		HDPE	3	7.5
19	TW-19	Rattangarh	Sonipat	15	6	Medium	Singla	380	10	Not Present	8	Not regular 4to5 cut	ISI	1	1 Yr		General Maintenance	0	7.5					2.01053	15.0656		26.807	19.2289		7.8	0.143815	7.02	US		21.3415	15.2439		61.2	3	7.5	27	41	circular	0.075	2.47		HDPE	3	7.5
20	TW-20	Bhatana Jafrabad	Sonipat	3	1.2	Small	Varuna	355	20	Not Present	8	Not regular 4to5 cut	ISI	8	3yrs		Motor Burnt, Pump and bush maintenance	Motor burnt	12.5		29-33 m	73.75-69.47	63.8	4.59283	18.0306		36.7426	25.569	149.521	13.4	0.206439	12.06	US		60.9756	33.5366		41.2	4	10	28	38	circular	0.1	3.35		HDPE	4	10
21	TW-21	Chitana	Sonipat	9	3.6	Semi- Medium	Hindustan	-	-	Not Present	8	Not regular 4to5 cut	BIS	5	1 month		Motor Burnt, Pump and bush maintenance	Motor burnt	12.5					7.05906	18.2057		56.4725	33.7568		15.6	0.238021	14.04	US		45.7317	33.5366		41.6	4	10	16	56	90 Degree K=0.12	0.1	6.71	0.0328971	HDPE	3	7.5
22	TW-22	Juan-1	Sonipat	5.5	2.2	Semi- Medium	Varuna	290	26	Not Present	8	Not regular 5to6 cut	ISI	6	2 yrs		Motor Burnt, Pump and bush maintenance	Repair reqiured 3 times in last 3 yrs	12.5		29-33 m	69.47-73.75	71.3	6.81412	20.6565		54.5129	32.173	121.615	15.8	0.212471	14.22	US		60.9756	24.3902		47.2	4	10	31	41	Circular	0.1	3.35		HDPE	3	7.5
23	TW-23	Juan-2	Sonipat	6	2.4	Semi- Medium	Hindustan	290	26	Not Present	8	Not regular 4to5 cut	BIS	6	2 yrs		Motor Burnt, Pump and bush maintenance	Repair reqiured 3 times in last 6 yrs (Low voltage, sparking problem)	12.5					7.61974	23.4136		60.9579	34.2429		16.6	0.196942	14.94	US		64.0244	30.4878		53.5	4	10	21	39	Circular	0.1	3.35		HDPE	4	10
24	TW-24	Salimpur Trauli	Sonipat	10	4	Medium	Varuna	310	15	Not Present	8	Not regular 3to4 cut	ISI	8	2 yrs		Motor Burnt, Pump and bush maintenance	Repair reqiured 4 times in last 8 yrs (Low voltage, sparking problem)	7.5					2.47274	13.9825		32.9699	21.4496		8.6	0.170849	7.74	US		21.3415	15.2439		56.8	3	7.5	46	70	circular+ 1 gate valve K=0.14 (reflex valve 6.10)	0.075	8.57	0.0715507	HDPE	3	7.5
25	TW-25	Hullaheri	Sonipat	2.5	1	Small	Varuna	370	12	Not Present	8	Not regular 5to6 cut	ISI	1	1yrs		General Maintenance	0	7.5					2.78052	14.401		37.0735	23.0474		9	0.173599	8.1	US		33.5366	15.2439		58.5	3	7.5	37	89	Circular	0.075	2.47		G.I	3	7.5
26	TW-26	Barwasni	Sonipat	5	2	Semi- Medium	Anil isi	-	-	Not Present	8	Not regular 3to4 cut	ISI	4	6 month		Motor Burnt, Pump and bush maintenance	Motor burnt	10		18 m	59.2	52.05	4.49277	23.5449		44.9277	29.925	73.9346	11.2	0.132135	10.08	US		33.5366	16.7683		53.8	4	10	22	78	circular	0.1	3.35		HDPE	4	10
27	TW-27	Chatiya -Oliya	Sonipat	6	2.4	Semi- Medium	Varuna	0	0	Not Present	8	Not regular 3 to 4 cut	ISI	10	1 yr		Motor Burnt, Pump and bush maintenance	Motor burnt	12.5					5.17651	10.733		41.4121	27.9831		13.8	0.357153	12.42	OS		73.1707	39.6341		43.6	3	7.5	41	53	circular	0.075	2.47		G.I.	3	7.5
28	TW-28	Krewari	Sonipat	7	2.8	Semi- Medium	Varuna	365	14	Not Present	8	Not regular 3to 4 cut	ISI	0.5	N/A		N/A		7.5					3.97875	17.0241		53.0501	33.729		8.8	0.143588	7.92	US		38.1098	21.3415		38.9	4	10	21	119	circular	0.1	3.35		HDPE	3	7.5
29	TW-29	Machari	Sonipat	4	1.6	Small	Varuna	380	15	Not Present	8	Not regular. 4 to 5 cut	ISI	3	1 yr		Motor Burnt, Pump and bush maintenance	Motor burnt	7.5					4.54909	16.9365		60.6546	31.4224		10.8	0.177132	9.72	US		24.3902	18.2927		68.8	3	7.5	40	75	circular	0.075	2.47		HDPE	3	7.5
30	TW-30	Mahra	Sonipat	3.5	1.4	Small	Varuna	365	20	Not Present	8	Not regular 4to5 cut	ISI	8	3yrs		Motor Burnt, Pump and bush maintenance	Motor burnt	12.5					5.06023	18.9934		40.4819	26.584		14.2	0.207674	12.78	US		60.9756	30.4878		43.4	4	10	24	40	circular	0.1	3.35		HDPE	4	10
31	TW-31	Jagdishpur	Rai	7.5	3	Semi- Medium	Varuna	220	22.4	load= 13.04	8	Not regular 4to5 cut	ISI	5	N/A		N/A		12.5					4.93601	18.5996		39.4881	28.3251		13	0.19415	11.7	US		51.8293	18.2927		27.2	5	12.5	24	158	Circular,4.26	0.125	4.26		HDPE	3	7.5
32	TW-32	Harsana	Rai	6	2.4	Semi- Medium	Oswal	400	14.6	load=6.7	8	Not regular 4to5 cut	ISI	2	N/A		N/A		7.5					1.64179	8.66521		21.8905	18.0114		6.8	0.217985	6.12	OS		30.4878	24.39		19.8	4	10	38	76	Circular	0.1	3.35		G.I.	3	7.5
33	TW-33	Bhovapur	Rai	9	3.6	Semi- Medium	Varuna	232	22	Not Present	8	Not regular 5 cut	ISI	15	1 month		Bush work, Impeller	Motor Burnt, Rewinding done	12.5		33-39 m	64.96-75.28	36.34	2.38355	15.7549		19.0684	15.3287	137.072	11.6	0.204522	10.44	US		73.1707	24.3902		36	4	10	24	300	Circular	0.1	3.35		HDPE	4	10
34	TW-34	Aterna-1	Rai	7	2.8	Semi- Medium	Anil	330	-	Not Present	8	Not regular 4to5 cut	ISI	8	1yr		General Maintenance	0	10		29-37 m	77.1-82.7	78.86	5.34239	15.4923		53.4239	38.3214	105.786	10.4	0.186472	9.36	US		48.7805	27.439		35.4	4	10	29	49	Circular	0.1	3.35		HDPE	3	7.5
35	TW-35	Manoli	Rai	5	2	Semi- Medium	Varuna	-	-	Not Present	8	Not regular 3to4 cut	ISI	15	2 month		Motor Burnt, Pump and bush maintenance	Motor burnt	7.5					2.50683	9.00985		33.4244	25.9735		7.2	0.221979	6.48	US		48.7805	30.4878		36.6	3	7.5	30.5	73.5	Circular	0.075	2.47		HDPE	3	7.5
36	TW-36	Bhaira Bakipur	Rai	8	3.2	Semi- Medium	KSB	310	19	Not Present	8	Not regular 4to5 cut	ISI	8	1 month		Motor Burnt, Pump and bush maintenance	Motor burnt	10		30-38 m	52.64-55.52	44.72	5.04839	17.2319		50.4839	34.8713	28.2431	10.8	0.174095	9.72	US		45.7317	24.3902		70	3	7.5	26.5	132	Circular	0.075	2.47		HDPE	3	7.5
37	TW-37	Pubsera-1	Rai	7	2.8	Semi- Medium	Varuna	325	20	Not Present	8	Not regular 4to5 cut	ISI	7	1.5 yrs		Motor Burnt, Pump and bush maintenance	Motor burnt	12.5		33-39 m	64.96-75.28	66.26	5.24126	15.93		41.9301	33.7067	96.5781	11.6	0.202274	10.44	US		64.0244	24.3902		36.4	4	10	34	70	90 degree	0.1	6.71		HDPE	3	7.5
38	TW-38	Aurangabad	Rai	7	2.8	Semi- Medium	Oswal	350	25	Not Present	8	Not regular 5 to6cut	ISI	12	4 yrs		Motor Burnt, Pump and bush maintenance	Motor burnt	12.5		35 m	70.64	67.56	8.00966	15.5334		64.0772	45.2667	49.2488	13.2	0.236051	11.88	US		50.3049	33.5366		63.1	3	7.5	41	61	Circular	0.075	2.47		G.I	3	7.5
39	TW-39	Dahisara	Rai	5	2	Semi- Medium	Varuna	340	18	Not Present	8	Not regular 8to10 cut	ISI	5	5 months		Motor Burnt	Motor burnt, Pump not repaired	10		21-28 m	66.8-73.9	68.5	4.99665	15.7112		49.9665	36.5441	87.4447	10.2	0.180339	9.18	US		47.2561	24.3902		35.9	4	10	37.5	76	90 degree +4 flange joints K=0.12	0.1	6.71	0.0244996	HDPE	4	10
40	TW-40	Jakholi	Rai	3.5	1.4	Small	Oswal	370	23	Not Present	8	Not regular 4to5 cut	Local	5	2 yrs		Motor Burnt, Pump and bush maintenance	Motor burnt	12.5		35 m	70.64	70.88	5.24718	13.3479		41.9774	28.3652	149.884	13.8	0.287186	12.42	US		45.7317	24.3902		30.5	4	10	29	62	Circular	0.1	3.35		HDPE	3	7.5
41	TW-41	Jatheri	Rai	4	1.6	Small	Varuna	360	20	Not Present	8	Not regular 4to5 cut	ISI	20	2 yrs		Motor Burnt, Pump and bush maintenance	Motor burnt	12.5					4.65428	11.5454		37.2343	31.0009		11.2	0.269467	10.08	US		48.7805	18.2927		46.9	3	7.5	36	48	Circular	0.075	2.47		G.I	3	7.5
42	TW-42	Khatkar	Rai	10	4	Medium	Anil	330	20	Not Present	8	Not regular 4to5 cut	ISI	7	2 month		Motor Burnt, Pump and bush maintenance	Repair reqiured 1 to 2 times in one year	12.5		32 m	67.37	67.73	6.04785	19.1685		48.3828	42.5632	59.1282	10.6	0.153609	9.54	US		36.5854	21.3415		43.8	4	10	15	180	90 degree	0.1	6.71		HDPE	3	7.5
43	TW-43	Toki	Rai	4.5	1.8	Small	Varuna	260	30	Not Present	8	Not regular 3to4 cut	ISI	0.083	N/A		N/A	0	12.5		22 m	69.47-73.75	60.7	5.5154	23.7199		44.1232	38.0971	59.3297	10.8	0.126476	9.72	US		45.7317	24.3902		54.2	4	10	18.5	127=3inch ,28.5=4inch	Circular+1 joint at 3inch to 4	0.1	3.35		HDPE	4	10
44	TW-44	Rathdhana	Rai	8	3.2	Semi- Medium	Varuna	280	20	Not Present	8	Not regular 4to5 cut	ISI	12	1yr		Motor Burnt, Pump and bush maintenance	Motor burnt	10					6.02281	13.0416		60.2281	39.4125		11.4	0.242813	10.26	US		48.7805	33.5366		29.8	4	10	38	83	90 degree + 1 more jt. Below	0.1	6.71		HDPE	3	7.5
45	TW-45	Nangal Kalan	Rai	7	2.8	Semi- Medium	Oswal	309	25	Not Present	8	Not regular 5to6 cut	ISI	15	15 days.		Motor Burnt, Pump and bush maintenance	Motor burnt	15		35 m	65.5	61.03	5.3247	14.5487		35.498	30.0926	102.807	13.2	0.252027	11.88	US		48.7805	7.62195		59.1	3	7.5	36	134	Circular	0.075	2.47		HDPE	3	7.5
46	TW-46	Patla	Rai	8	3.2	Semi- Medium	Sabar	270	22	Not Present	8	Not regular 5to6 cut	BIS	15	3 yrs		Motor Burnt, Pump and bush maintenance	Motor burnt	15					4.88137	11.4469		32.5425	23.9572		15.2	0.368852	13.68	US		48.7805	30.4878		46.5	3	7.5	36	328	Circular long radius elbow	0.075	1.55		G.I	3	7.5
47	TW-47	Liwan	Rai	12	4.8	Medium	Varuna	315	28	Not Present	8	Not regular 5to6 cut	ISI	15	3 month		Motor burnt	Motor burnt	15		29 m	77.1-82.7	83.51	7.68236	19.256		51.2157	34.9453	138.973	16.4	0.236578	14.76	US		76.2195	24.3902		44	4	10	27	109	Circular + 1more jt. After elbow	0.1	3.35		HDPE	4	10
48	TW-48	Saboli	Rai	8	3.2	Semi- Medium	Crompton	370	20	Not Present	8	Not regular 3to4 cut	ISI	0.25	N/A		N/A	0	10					8.94074	19.3244		89.4074	52.9349		12.6	0.181118	11.34	US		54.878	30.4878		78.5	3	7.5	18	152	Circular long radius elbow+ 1jt. After elb.	0.075	1.55		HDPE	3	7.5
49	TW-49	Bindrauli	Rai	4	1.6	Small	Varuna	370	22	Not Present	8	Not regular 3to4 cut	ISI	1	N/A		N/A	0	12.5		26 m	63.16-66.16	60.09	4.74067	20.6565		37.9253	25.261	137.877	14	0.188265	12.6	US		42.6829	24.3902		47.2	4	10	22	128	Circular	0.1	3.35		HDPE	4	10
50	TW-50	Ladpur	Rai	3.5	1.4	Small	Singla (Local Made)	397	27	Not Present	8	Not regular 4to5 cut	Local	3	N/A		N/A	0	10					5.25157	20.4814		52.5157	25.7742		15.2	0.206149	13.68	US		36.5854	21.3415		46.8	4	10	34	57	Circular+1more jt. Before elb.	0.1	3.35		HDPE	4	10
51	TW-51	Safiyabad	Rai	5	2	Semi- Medium	Varuna	390	10.5	Not Present	8	Not regular 3to4 cut	ISI	0.16	N/A		N/A	0	7.5					4.02955	16.6302		53.7273	33.4005		9	0.150329	8.1	US		33.5366	24.3902		38	4	10	21	56	Circular	0.1	3.35		HDPE	3	7.5
52	TW-52	Garhibala	Rai	9.5	3.8	Semi- Medium	Oswal	350	15	Not Present	8	Not regular 2to3 cut	ISI	3	4 month		Motor Burnt, Pump and bush maintenance	Repair reqiured 2 times in last 3 yrs	7.5		23 m	51.16-77.34	80.04	4.81913	17.8228		64.255	35.9507	122.638	10	0.155856	9	US		36.5854	16.7683		72.4	3	7.5	24	39	90 degree	0.075	5.18		HDPE	3	7.5
53	TW-53	nasirpur	Rai	5	2	Semi- Medium	Local	360	22	Not Present	8	Not regular 5to6 cut	Local	2	N/A		N/A	0	12.5					8.50777	28.0963		68.0621	46.6676		13.6	0.134458	12.24	US		60.9756	24.3902		64.2	4	10	32	64	Circular	0.1	3.35		HDPE	4	10
54	TW-54	Barauta	Rai	12	4.8	Medium	Local	380	18	Not Present	8	Not regular 4to5 cut	Local	8	1yr		Motor Burnt, Pump and bush maintenance	Motor burnt	10					4.471	16.5427		44.71	34.7434		9.6	0.161199	8.64	US		30.4878	18.2927		67.2	3	7.5	33	120	Circular	0.075	2.47		HDPE	3	7.5
55	TW-55	Jajal	Rai	5	2	Semi- Medium	KSB	392	22	Not Present	8	Not regular 4to5 cut	ISI	8	4 yrs		Motor Burnt, Pump and bush maintenance	Motor burnt	15		32 m	61.39-70.18	66.68	7.77885	17.5055		51.859	34.5418	93.0416	16.8	0.266583	15.12	US		60.9756	33.5366		40	4	10	29	64	Circular	0.1	3.35		HDPE	4	10
56	TW-56	Chhathera	Rai	4	1.6	Small	Local	370	18	Not Present	8	Not regular 4to5 cut	Local	14	1 yr		Motor Burnt, Pump and bush maintenance	Motor burnt	12.5					4.60654	13.0963		36.8523	23.8644		14.4	0.30543	12.96	US		60.9756	22.8659		53.2	3	7.5	34	100	Circular+ 1more jt. After elb.	0.075	2.47		HDPE	3	7.5
57	TW-57	Munirpur	Rai	10	4	Medium	Anil	380	15	Not Present	8	Not regular 5 to6cut	ISI	10	1 yr		Motor Burnt, Pump and bush maintenance	Motor burnt	7.5		14 m	51.16	54.23	3.04051	14.0481		40.5402	21.3983	153.431	10.6	0.209597	9.54	US		45.7317	24.3902		32.1	4	10	41	94	Circular	0.1	3.35		HDPE	3	7.5
58	TW-58	Jhundpur	Rai	3	1.2	Small	Rattan (Local Made)	272	26	Not Present	8	Not regular 4to5 cut	Local	4	6 month		Motor Burnt, Pump and bush maintenance	Motor burnt	12.5					4.75495	12.407		38.0396	26.8727		13.2	0.295532	11.88	US		45.7317	24.3902		50.4	3	7.5	14	46	90 degree	0.075	5.18		G.I	3	7.5
59	TW-59	Jagdishpur- Tanada	Rai	7	2.8	Semi- Medium	Oswal	250	20	Not Present	8	Not regular 3to4 cut	ISI	15	2 month		Motor Burnt, Pump and bush maintenance	Motor burnt	12.5		35 m	70.64	62.02	3.70326	11.9037		29.6261	23.0219	169.395	12	0.280025	10.8	US		36.5854	24.3902		27.2	4	10	27	69	Circular	0.1	3.35		HDPE	3	7.5
60	TW-60	Tanda	Rai	5	2	Semi- Medium	ISI company	245	22	Not Present	8	Not regular 3to4 cut	Local	5	N/A		N/A	0	10					4.96057	16.2801		49.6057	30.8382		12	0.204749	10.8	US		54.878	33.5366		37.2	4	10	18	121	Circular+ pvc pipe in del.side, suc. 3 del. 4 inch	0.1	3.35		HDPE	3	7.5
61	TW-61	Khewra	Rai	5	2	Semi- Medium	Crompton	380	30	Not Present	8	Not regular 4to5 cut	ISI	15	6 month		Motor Burnt, Pump and bush maintenance	Motor burnt	12.5					9.90468	16.9858		79.2375	40.5983		18.2	0.297635	16.38	US		57.9268	33.5366		69	3	7.5	27	101	Circular	0.075	2.47		G.I	3	7.5
62	TW-62	Aterna-2	Rai	5	2	Semi- Medium	CRI	292	-	Not Present	8	Not regular 4to5 cut	ISI	20	1yr		Motor Burnt, Pump and bush maintenance	Motor burnt	12.5					6.49196	18.0306		51.9357	31.0449		15.6	0.240332	14.04	US		54.878	27.439		41.2	4	10	28	88	Circular	0.1	3.35		HDPE	3	7.5
63	TW-63	Pubsera-2	Rai	4	1.6	Small	Varuna	318	24	Not Present	8	Not regular 3to4 cut	ISI	3	N/A		N/A		10					5.72145	15.2872		57.2145	34.421		12.4	0.225316	11.16	US		68.5976	33.5366		62.1	3	7.5	29	165	Circular	0.075	2.47		HDPE	3	7.5
64	TW-64	Deepalpur	Rai	4.5	1.8	Small	Varuna	360	18	Not Present	8	Not regular 3to4 cut	ISI	15	1 yr		Motor Burnt, Pump and bush maintenance	Motor burnt	15		38 m	57.54-57.78	57.56	5.73881	11.2992		38.2588	30.3628	89.5741	14.1	0.346631	12.69	US		54.878	36.5854		45.9	3	7.5	31	105	Circular	0.075	2.47		G.I	3	7.5
65	TW-65	Mukimpur	Rai	5	2	Semi- Medium	Lubi	360	20	Not Present	8	Not regular 4to5 cut	ISI	15	7 yr		Motor Burnt, Pump and bush maintenance	Motor burnt	10		27 m	62.2-63.9	53.81	3.32449	7.55744		33.2449	24.3144	121.309	10.2	0.374907	9.18	US		50.3049	33.5366		30.7	3	7.5	37	87	Circular	0.075	2.47		G.I	3	7.5
[truncated: 33 more columns]
